# Supplementary material for: Measurement of Heart Rate Using the Withings ScanWatch Device During Free-living Activities: Validation Study
Source: JMIR Form Res. 2022 Sep 1;6(9):e34280. doi: 10.2196/34280 (PMC9478823; doi:10.2196/34280)
Supplement: Multimedia Appendix 2 [file formative_v6i9e34280_app2.xlsx]

## Sheet: Sheet1
ID	Activity	Polar H10	ScanWatch			ID	Activity Domain	Polar H10	ScanWatch				Activity Domain	Polar H10	ScanWatch			Activity Domain	Polar H10	ScanWatch				Activity Domain	Polar H10	ScanWatch			Activity Domain	Polar H10	ScanWatch			Activity Domain	Polar H10	ScanWatch			Activity Domain	Polar H10	ScanWatch			Activity Domain	Polar H10	ScanWatch			Activity Domain
P001	Deskwork	82.3833	83			P002	Eat/Drink	80	80			P007	Exercise	80	79		P001	Gardening	71.7667	72			P001	Household	82.9833	84		P007	self-care	71	72		P001	Sitting	87	95		P001	Sleeping	71.3167	73		P002	Shopping	87	84		P002	Travel
P001	Deskwork	73.4	73			P002	Eat/Drink	87	64			P007	Exercise	78	77		P001	Gardening	69.9833	70			P001	Household	79.4333	80		P008	selfcare	87	100		P002	Sitting	78	68		P001	Sleeping	70.0167	71		P002	Shopping	86	80		P002	Travel
P001	Deskwork	78.9833	79			P002	Eat/Drink	85	87			P008	Exercise	131	127		P001	Gardening	91.0333	64			P001	Household	78.6	78		P008	selfcare	101	96		P002	Sitting	76	77		P001	Sleeping	67.8667	68		P002	Shopping	86	68		P002	Travel
P001	Deskwork	77.3167	77			P002	Eat/Drink	82	83								P001	Gardening	95.1833	76			P001	Household	83.0667	83		P008	selfcare	94	96		P002	Sitting	75	76		P001	Sleeping	68.05	67		P002	Shopping	92	97		P002	Travel
P001	Deskwork	74.45	75			P002	Eat/Drink	81	81								P001	Gardening	83.5833	83			P001	Household	88.8667	69		P008	selfcare	90	94		P002	Sitting	78	75		P001	Sleeping	68.9667	68		P004	Shopping	72	71		P003	Travel
P001	Deskwork	80.6	81			P002	Eat/Drink	80	80								P001	Gardening	76	76			P001	Household	87	86							P002	Sitting	86	55		P001	Sleeping	68.7833	69		P004	Shopping	70	64		P003	Travel
P001	Deskwork	82.4667	83			P002	Eat/Drink	95	69								P001	Gardening	79.7167	79			P001	Household	82.5833	85							P002	Sitting	76	77		P001	Sleeping	71.3167	70		P004	Shopping	67	67		P003	Travel
P001	Deskwork	78.2833	79			P002	Eat/Drink	90	83								P002	Gardening	85	81			P001	Household	88	83							P002	Sitting	75	77							P004	Shopping	74	74		P003	Travel
P001	Deskwork	79.3167	79			P002	Eat/Drink	87	88								P002	Gardening	87	78			P001	Household	88.5833	85							P002	Sitting	75	76							P004	Shopping	75	66		P003	Travel
P001	Deskwork	78.9	79			P002	Eat/Drink	90	91								P002	Gardening	85	85			P001	Household	83.7167	84							P003	Sitting	67	66							P004	Shopping	73	101		P003	Travel
P001	Deskwork	89.1833	89			P002	Eat/Drink	87	89								P002	Gardening	82	82			P001	Household	90.2167	85							P003	Sitting	65	64							P004	Shopping	73	60		P003	Travel
P001	Deskwork	77.1167	78			P002	Eat/Drink	86	87								P002	Gardening	104	101			P001	Household	79.2833	81							P003	Sitting	65	67							P004	Shopping	72	68		P003	Travel
P002	Desk work	91	91			P002	Eat/Drink	85	77								P002	Gardening	111	116			P001	Household	83.7833	81							P003	Sitting	63	63							P009	Shopping	51	56		P003	Travel
P002	Desk work	90	89			P002	Eat/Drink	86	86								P002	Gardening	115	112			P001	Household	80.9	82							P003	Sitting	78	73							P009	Shopping	79	50		P008	Travel
P002	Desk work	79	79			P002	Eat/Drink	95	100								P003	Gardening	89	87			P001	Household	83.3667	84							P003	Sitting	59	59							P009	Shopping	51	51		P008	Travel
P002	Desk work	77	77			P002	Eat/Drink	86	86								P003	Gardening	91	93			P001	Household	81	81							P003	Sitting	56	59							P009	Shopping	56	59		P008	Travel
P002	Desk work	84	84			P003	Eat/Drink	73	65								P003	Gardening	84	82			P001	Household	87	77							P003	Sitting	55	56												P008	Travel
P002	Desk work	79	77			P003	Eat/Drink	66	64								P003	Gardening	88	91			P001	Household	86.6	87							P003	Sitting	67	63												P008	Travel
P002	Desk work	99	100			P003	Eat/Drink	64	64								P003	Gardening	86	84			P001	Household	75.15	75							P003	Sitting	54	51												P008	Travel
P002	Desk work	88	89			P003	Eat/Drink	72	71								P004	Gardening	100	98			P001	Household	74.3	74							P003	Sitting	54	53												P009	Travel
P002	Desk work	97	91			P003	Eat/Drink	67	68								P004	Gardening	80	78			P001	Household	100.35	102							P003	Sitting	62	69												P009	Travel
P002	Desk work	85	86			P003	Eat/Drink	85	81								P004	Gardening	70	70			P001	Household	96	94							P003	Sitting	72	75												P009	Travel
P002	Desk work	82	83			P003	Eat/Drink	78	67								P004	Gardening	68	70			P001	Household	82.2833	81							P003	Sitting	59	63
P002	Desk work	89	84			P003	Eat/Drink	76	72								P004	Gardening	69	67			P001	Household	79.7667	80							P003	Sitting	57	56
P002	Desk work	79	74			P003	Eat/Drink	77	70								P004	Gardening	70	71			P001	Household	90.4333	91							P003	Sitting	61	63
P002	Desk work	78	78			P003	Eat/Drink	66	68								P004	Gardening	97	89			P001	Household	87.8	88							P003	Sitting	56	56
P002	Desk work	77	78			P003	Eat/Drink	70	70								P004	Gardening	106	107			P001	Household	82	82							P003	Sitting	55	55
P002	Desk work	76	76			P003	Eat/Drink	73	73								P004	Gardening	108	87			P001	Household	84.3333	86							P003	Sitting	59	60
P002	Desk work	76	76			P003	Eat/Drink	62	60								P004	Gardening	111	112			P001	Household	105.517	56							P003	Sitting	70	69
P004	deskwork	67	66			P003	Eat/Drink	66	67								P009	Gardening	68	75			P001	Household	82.0492	82							P003	Sitting	55	54
P004	deskwork	88	103			P003	Eat/Drink	67	68								P009	Gardening	78	120			P001	Household	80.8667	81							P003	Sitting	57	57
P004	deskwork	90	88			P003	Eat/Drink	77	69								P009	Gardening	78	84			P001	Household	79.3	79							P003	Sitting	51	50
P004	Deskwork	95	55			P004	eat/drink	68	70								P009	Gardening	80	79			P001	Household	79.4667	78							P003	Sitting	60	58
P004	Deskwork	84	83			P004	Eat/drink	81	73								P009	Gardening	82	52			P001	Household	75.0333	38							P004	Sitting	80	71
P004	Deskwork	73	73			P004	Eat/drink	83	84								P009	Gardening	68	68			P002	Household	91	96							P004	Sitting	73	71
P004	Deskwork	73	72			P004	Eat/drink	83	83								P009	Gardening	63	62			P002	Household	84	84							P004	Sitting	72	71
P007	Deskwork	71	72			P007	Eat/Drink	79	79								P009	Gardening	60	60			P002	Household	90	92							P004	Sitting	84	82
P007	Deskwork	88	81			P007	Eat/Drink	86	84								P009	Gardening	60	60			P003	Household	90	90							P004	Sitting	84	84
P008	Deskwork	100	96			P007	Eat/Drink	80	80								P009	Gardening	61	59			P003	Household	81	81							P004	Sitting	90	72
P008	Deskwork	88	91			P007	Eat/Drink	86	83								P009	Gardening	60	59			P003	Household	94	102							P007	Sitting	66	65
P008	Deskwork	90	106			P007	Eat/Drink	72	70								P009	Gardening	80	76			P003	Household	93	92							P007	Sitting	72	74
P008	Deskwork	90	102			P007	Eat/Drink	68	83								P009	Gardening	80	80			P003	Household	80	83							P007	Sitting	72	74
P008	Deskwork	82	85			P007	Eat/Drink	79	77								P009	Gardening	84	84			P003	Household	64	64							P007	Sitting	70	69
P008	Deskwork	78	82			P007	Eat/Drink	90	88								P009	Gardening	79	70			P003	Household	71	62							P007	Sitting	70	69
P008	Deskwork	93	96			P007	Eat/Drink	75	76								P009	Gardening	83	74			P003	Household	63	64							P007	Sitting	66	65
P008	Deskwork	97	110			P007	Eat/Drink	75	76								P009	Gardening	83	69			P003	Household	58	64							P007	Sitting	62	63
P008	Deskwork	83	79			P007	Eat/Drink	70	70								P009	Gardening	78	74			P004	Household	98	106							P007	Sitting	60	59
P008	Deskwork	85	82			P007	Eat/Drink	69	70								P009	Gardening	74	71			P004	Household	81	81							P007	Sitting	58	58
P008	Deskwork	92	89			P007	Eat/Drink	69	70														P004	Household	70	64							P007	Sitting	57	57
P008	Deskwork	84	84			P007	Eat/Drink	68	68														P004	Household	72	76							P007	Sitting	62	62
P008	Deskwork	83	79			P008	eat/Drink	96	96														P004	Household	68	67							P007	Sitting	63	63
P008	Deskwork	84	79			P008	Eat/Drink	89	88														P004	Household	64	63							P007	Sitting	62	62
P008	Deskwork	74	78			P009	Eat/Drink	61	63														P004	Household	64	60							P007	Sitting	61	61
P008	Deskwork	80	83			P009	Eat/Drink	58	58														P004	Household	63	60							P008	Sitting	96	94
P008	Deskwork	80	78			P009	Eat/Drink	77	78														P004	Household	60	58							P008	Sitting	87	93
P008	Deskwork	88	93			P009	Eat/Drink	68	68														P004	Household	74	78							P008	Sitting	82	86
P008	Deskwork	99	89																				P004	Household	76	73							P008	Sitting	85	80
P008	Deskwork	92	86																				P004	Household	73	80							P008	Sitting	79	84
P008	Deskwork	88	89																				P004	Household	64	64
P008	Deskwork	80	88																				P004	Household	69	71
P008	Deskwork	87	82																				P004	Household	76	77
P008	Deskwork	92	86																				P004	Household	78	80
P008	Deskwork	87	88																				P004	housework	68	67
P008	Deskwork	83	86																				P004	housework	90	59
P008	Deskwork	91	80																				P004	housework	75	75
P008	Deskwork	81	88																				P007	Housework	77	83
P008	Deskwork	82	78																				P007	Housework	85	83
P008	Deskwork	88	83																				P007	Housework	84	78
P008	Deskwork	78	80																				P007	Housework	90	87
P008	Deskwork	79	82																				P007	Housework	81	80
P008	Deskwork	81	84																				P007	Housework	83	81
P008	Deskwork	93	55																				P007	Housework	80	79
P008	Deskwork	88	86																				P007	Housework	80	89
P009	Desk work	58	61																				P007	Housework	87	75
P009	Desk work	54	56																				P007	Housework	76	77
P009	Desk work	56	55																				P007	Housework	98	97
P009	Desk work	55	54																				P007	Housework	100	104
P009	Desk work	55	53																				P007	Housework	93	83
P009	Desk work	56	56																				P007	Housework	89	86
P009	Desk work	58	56																				P007	Housework	89	64
P009	Desk work	60	60																				P007	Housework	83	69
P009	Desk work	57	58																				P007	Housework	86	93
P009	Desk work	58	58																				P007	Housework	82	82
P009	Desk work	58	59																				P007	Housework	84	85
P009	Desk work	56	54																				P007	Housework	84	79
P009	Desk work	54	54																				P007	Housework	78	77
P009	Desk work	56	56																				P007	Housework	80	84
																							P007	Housework	92	94
																							P007	Housework	90	89
																							P007	Housework	91	98
																							P007	Housework	89	94
																							P008	Houselhold	101	101
																							P008	Houselhold	96	102
																							P008	Houselhold	95	97
																							P009	Household	64	64
																							P009	Household	60	60
																							P009	Household	73	72
																							P009	Household	87	80
																							P009	Household	79	80
																							P009	Household	74	72
[truncated: 9 more columns]
